# Supplementary material for: First record of Eubroncus (Hymenoptera, Mymaridae) from China, with description of three new species
Source: Zookeys. 2014 Apr 8;(399):29–41. doi: 10.3897/zookeys.399.6996 (PMC4023233; doi:10.3897/zookeys.399.6996)
Supplement: XML Treatment for Eubroncus [file zookeys.399.6996-treatment1.xml]

<!DOCTYPE tp:taxon-treatment
  PUBLIC "-//TaxonX//DTD Taxonomic Treatment Publishing DTD v0 20100105//EN" "tax-treatment-NSO.dtd">
<tp:taxon-treatment xmlns:tp="http://www.plazi.org/taxpub"><tp:treatment-meta><mixed-citation publication-type="journal"><person-group><name><surname>Jin</surname><given-names>Xiang-Xiang</given-names></name><name><surname>Li</surname><given-names>Cheng-De</given-names></name></person-group><article-title>First record of <italic>Eubroncus</italic> (Hymenoptera, Mymaridae) from China, with description of three new species</article-title><source>Zookeys</source><day>8</day><month>4</month><year>2014</year><volume>2014</volume><issue>399</issue><fpage>29</fpage><lpage>41</lpage><pub-id pub-id-type="doi">10.3897/zookeys.399.6996</pub-id></mixed-citation></tp:treatment-meta><tp:nomenclature><label>Genus</label><tp:taxon-name>
                        <tp:taxon-name-part taxon-name-part-type="genus">Eubroncus</tp:taxon-name-part>
                        <object-id xmlns:xlink="http://www.w3.org/1999/xlink" xlink:type="simple">http://species-id.net/wiki/Eubroncus</object-id>
                    </tp:taxon-name><tp:taxon-authority>Yoshimoto, Kozlov &amp; Trjapitzin, 1972</tp:taxon-authority><tp:nomenclature-citation-list><tp:nomenclature-citation><tp:taxon-name>Eubroncus</tp:taxon-name><comment> Yoshimoto, Kozlov &amp; Trjapitzin, 1972: 879. Type species: <italic><tp:taxon-name>Eubroncus orientalis</tp:taxon-name></italic> Yoshimoto, Kozlov &amp; Trjapitzin, 1972, by original designation.</comment></tp:nomenclature-citation><tp:nomenclature-citation><tp:taxon-name>Stomarotrum</tp:taxon-name><comment> Yoshimoto, Kozlov &amp; Trjapitzin, 1972: 879. Type species: <italic><tp:taxon-name>Stomarotrum prodigiosum</tp:taxon-name></italic> Yoshimoto, Kozlov &amp; Trjapitzin, 1972, by original designation; synonymy by <xref ref-type="bibr" rid="B8">Triapitsyn and Huber 2000</xref>: 603.</comment></tp:nomenclature-citation></tp:nomenclature-citation-list></tp:nomenclature><tp:treatment-sec sec-type="Diagnosis"><title>Diagnosis.</title><p>Head strongly angular (or subtriangular) in lateral view. Vertex (<xref ref-type="fig" rid="F1">Figs 1</xref>, <xref ref-type="fig" rid="F2">10</xref>, <xref ref-type="fig" rid="F3">20</xref>, <xref ref-type="fig" rid="F4">28</xref>) with a pair of placoid sensilla in front of post ocelli. Mandibles (<xref ref-type="fig" rid="F1">Figs 2</xref>, <xref ref-type="fig" rid="F2">11</xref>, <xref ref-type="fig" rid="F3">21</xref>) not crossing medially, extremely long and narrow, with strong apical teeth and rows of denticles on ventral margin. Female antenna with funicle 6-segmented and clava 1-segmented. Pedicel distinctly longer than fl<sub>1</sub>, fl<sub>1</sub> without mps, fl<sub>2</sub>–fl<sub>6</sub> and clava each with numerous mps. Hind wing (<xref ref-type="fig" rid="F1">Figs 6</xref>, <xref ref-type="fig" rid="F2">15</xref>, <xref ref-type="fig" rid="F3">25</xref>, <xref ref-type="fig" rid="F4">30</xref>) relatively wide with broadly rounded apex, disc begins at wing’s base, submarginal vein striped by alternating hyaline and infuscate areas. Tarsi 4-segmented. Protibial spur (<xref ref-type="fig" rid="F1">Figs 7</xref>, <xref ref-type="fig" rid="F2">16</xref>, <xref ref-type="fig" rid="F3">26</xref>) comb-like. Male antennal flagellum (<xref ref-type="fig" rid="F4">Fig. 29</xref>) 11-segmented.</p><fig id="F1" position="float" orientation="portrait"><label>Figures 1–9.</label><caption><p><italic><tp:taxon-name>Eubroncus hani</tp:taxon-name></italic> sp. n., holotype female: <bold>1</bold> head, dorsal <bold>2</bold> mandibles <bold>3</bold> antenna <bold>4</bold> mesosoma, dorsal <bold>5</bold> forewing <bold>6</bold> hind wing <bold>7</bold> legs <bold>8</bold> metasoma, dorsal <bold>9</bold> ovipositor. Scale bars = 100 μm.</p></caption><graphic xmlns:xlink="http://www.w3.org/1999/xlink" xlink:href="zookeys-399-029-g001.jpg" position="float" orientation="portrait" xlink:type="simple"/></fig><fig id="F2" position="float" orientation="portrait"><label>Figures 10–19.</label><caption><p><italic><tp:taxon-name>Eubroncus tibetanus</tp:taxon-name></italic> sp. n., holotype female: <bold>10</bold> head, dorsal <bold>11</bold> mandibles <bold>12</bold> antenna <bold>13</bold> mesosoma, dorsal <bold>14</bold> forewing <bold>15</bold> hind wing <bold>16</bold> fore leg <bold>17</bold> middle leg <bold>18</bold> hind leg <bold>19</bold> metasoma, dorsal. Scale bars = 100 μm.</p></caption><graphic xmlns:xlink="http://www.w3.org/1999/xlink" xlink:href="zookeys-399-029-g002.jpg" position="float" orientation="portrait" xlink:type="simple"/></fig><fig id="F3" position="float" orientation="portrait"><label>Figures 20–27.</label><caption><p><italic><tp:taxon-name>Eubroncus vertexus</tp:taxon-name></italic> sp. n., holotype female: <bold>20</bold> head and pronotum, dorsal <bold>21</bold> mandibles <bold>22</bold> antenna <bold>23</bold> mesosoma (except pronotum) <bold>24</bold> forewing <bold>25</bold> hind wing <bold>26</bold> legs Paratype female: <bold>27</bold> metasoma. Scale bars = 100 μm.</p></caption><graphic xmlns:xlink="http://www.w3.org/1999/xlink" xlink:href="zookeys-399-029-g003.jpg" position="float" orientation="portrait" xlink:type="simple"/></fig><fig id="F4" position="float" orientation="portrait"><label>Figures 28–31.</label><caption><p><italic><tp:taxon-name>Eubroncus vertexus</tp:taxon-name></italic> sp. n., paratype male: <bold>28</bold> head, dorsal <bold>29</bold> antenna <bold>30</bold> wings <bold>31</bold> genitalia. Scale bars = 100 μm.</p></caption><graphic xmlns:xlink="http://www.w3.org/1999/xlink" xlink:href="zookeys-399-029-g004.jpg" position="float" orientation="portrait" xlink:type="simple"/></fig><p>(Note: this diagnosis applies to examined species from China because authors have not examined any other material of this genus. Hosts of all <italic><tp:taxon-name>Eubroncus</tp:taxon-name></italic> are unknown)</p></tp:treatment-sec><tp:treatment-sec sec-type="Key to species of Eubroncus of the world"><title>Key to species of <italic><tp:taxon-name>Eubroncus</tp:taxon-name></italic> of the world</title><p>(Note: females are not known for <italic>orientalis</italic>; males are not known for <italic>indicus, hani</italic>, and <italic>tibetanus</italic>)</p><table-wrap content-type="key" position="anchor" orientation="portrait"><table><tbody><tr><td rowspan="1" colspan="1">1</td><td rowspan="1" colspan="1">♀: flagellum clavate, funicle 6-segmented and clava 1-segmented (<xref ref-type="fig" rid="F1">Figs 3</xref>, <xref ref-type="fig" rid="F2">12</xref>, <xref ref-type="fig" rid="F3">22</xref>)</td><td rowspan="1" colspan="1">2</td></tr><tr><td rowspan="1" colspan="1">−</td><td rowspan="1" colspan="1">♂: flagellum filiform, 11-segmented (<xref ref-type="fig" rid="F4">Fig. 29</xref>)</td><td rowspan="1" colspan="1">6</td></tr><tr><td rowspan="1" colspan="1">2</td><td rowspan="1" colspan="1">Pronotum entire, without longitudinal carina medially (<xref ref-type="bibr" rid="B10">Yoshimoto et al. 1972</xref>, <xref ref-type="fig" rid="F1">Fig. 7</xref>)</td><td rowspan="1" colspan="1">3</td></tr><tr><td rowspan="1" colspan="1">−</td><td rowspan="1" colspan="1">Pronotum with a faint longitudinal carina medially (<xref ref-type="fig" rid="F1">Figs 4</xref>, <xref ref-type="fig" rid="F2">13</xref>, <xref ref-type="fig" rid="F3">20</xref>)</td><td rowspan="1" colspan="1">4</td></tr><tr><td rowspan="1" colspan="1">3</td><td rowspan="1" colspan="1">Scape about 3.0× as long as wide; Gt<sub>1</sub> with prominent carinae; eye circular</td><td rowspan="1" colspan="1"><italic><tp:taxon-name>Eubroncus prodigiosus</tp:taxon-name></italic></td></tr><tr><td rowspan="1" colspan="1">−</td><td rowspan="1" colspan="1">Scape about 5.5× as long as wide; Gt<sub>1</sub> without prominent carinae; eye oval</td><td rowspan="1" colspan="1"><italic><tp:taxon-name>Eubroncus indicus</tp:taxon-name></italic></td></tr><tr><td rowspan="1" colspan="1">4</td><td rowspan="1" colspan="1">Hind wing without a group of long setae on disc behind the distal part of marginal vein (<xref ref-type="fig" rid="F3">Fig. 25</xref>); petiole with short and blunt spine-like projections anterolaterally (<xref ref-type="fig" rid="F3">Fig. 27</xref>); vertex entirely covered with conspicuous scale-like sculpture (<xref ref-type="fig" rid="F3">Fig. 20</xref>); ovipositor 0.87–0.90× as long as mesotibia</td><td rowspan="1" colspan="1"><italic><tp:taxon-name>Eubroncus vertexus</tp:taxon-name></italic> sp. n.</td></tr><tr><td rowspan="1" colspan="1">−</td><td rowspan="1" colspan="1">Hind wing with a group of notably long setae on disc behind the distal part of marginal vein (<xref ref-type="fig" rid="F1">Figs 6</xref>, <xref ref-type="fig" rid="F2">15</xref>); petiole with relatively long spine-like projec<!--PageBreak-->tions anterolaterally (<xref ref-type="fig" rid="F1">Figs 8</xref>, <xref ref-type="fig" rid="F2">19</xref>); vertex only partly covered with conspicuous sculpture or the sculpture inconspicuous; ovipositor 0.66–0.68× as long as mesotibia</td><td rowspan="1" colspan="1">5</td></tr><tr><td rowspan="1" colspan="1">5</td><td rowspan="1" colspan="1">Vertex with conspicuous scale-like sculpture in anterior half, smooth in posterior half or nearly so (<xref ref-type="fig" rid="F2">Fig. 10</xref>); propodeum with distinct reticulate sculpture medially (<xref ref-type="fig" rid="F2">Fig. 13</xref>); scutellum with transverse row of fovea extending to lateral margins (<xref ref-type="fig" rid="F2">Fig. 13</xref>)</td><td rowspan="1" colspan="1"><italic><tp:taxon-name>Eubroncus tibetanus</tp:taxon-name></italic> sp. n.</td></tr><tr><td rowspan="1" colspan="1">−</td><td rowspan="1" colspan="1">Both vertex and propodeum with fine reticulate sculpture (<xref ref-type="fig" rid="F1">Fig. 1</xref>); scutellum with short transverse row of fovea medially (<xref ref-type="fig" rid="F1">Fig. 4</xref>)</td><td rowspan="1" colspan="1"><italic><tp:taxon-name>Eubroncus hani</tp:taxon-name></italic> sp. n.</td></tr><tr><td rowspan="1" colspan="1">6</td><td rowspan="1" colspan="1">Pronotum entire, without longitudinal carina medially</td><td rowspan="1" colspan="1"><italic><tp:taxon-name>Eubroncus prodigiosus</tp:taxon-name></italic></td></tr><tr><td rowspan="1" colspan="1">−</td><td rowspan="1" colspan="1">Pronotum with a faint longitudinal carina medially</td><td rowspan="1" colspan="1">7</td></tr><tr><td rowspan="1" colspan="1">7</td><td rowspan="1" colspan="1">Forewing with a notch on basal third of posterior margin (<xref ref-type="bibr" rid="B10">Yoshimoto et al. 1972</xref>, <xref ref-type="fig" rid="F1">Fig. 4</xref>)</td><td rowspan="1" colspan="1"><italic><tp:taxon-name>Eubroncus orientalis</tp:taxon-name></italic></td></tr><tr><td rowspan="1" colspan="1">−</td><td rowspan="1" colspan="1">Forewing without a notch on basal third of posterior margin (<xref ref-type="fig" rid="F4">Fig. 30</xref>)</td><td rowspan="1" colspan="1"><italic><tp:taxon-name>Eubroncus vertexus</tp:taxon-name></italic> sp. n.</td></tr></tbody></table></table-wrap></tp:treatment-sec><ref-list><ref id="B8"><mixed-citation xmlns:xlink="http://www.w3.org/1999/xlink" xlink:type="simple"><person-group><name name-style="western"><surname>Triapitsyn</surname><given-names>SV</given-names></name><name name-style="western"><surname>Huber</surname><given-names>JT</given-names></name></person-group> (<year>2000</year>) <chapter-title>Fam. Mymaridae-mymarids</chapter-title>. In: <person-group><name name-style="western"><surname>Ler</surname><given-names>PA</given-names></name></person-group> (<role>Ed</role>) <source>Key to the insects of Russian Far East</source><volume>4</volume>(<issue>4</issue>), <publisher-name>Dal’nauka</publisher-name>, <publisher-loc>Vladivostok</publisher-loc>, <fpage>603</fpage>–<lpage>614</lpage>. <comment>[In Russian]</comment></mixed-citation></ref><ref id="B10"><mixed-citation xmlns:xlink="http://www.w3.org/1999/xlink" xlink:type="simple"><person-group><name name-style="western"><surname>Yoshimoto</surname><given-names>CM</given-names></name><name name-style="western"><surname>Kozlov</surname><given-names>MA</given-names></name><name name-style="western"><surname>Trjapitzin</surname><given-names>VA</given-names></name></person-group> (<year>1972</year>) <article-title>A new subfamily of Mymaridae (Hymenoptera, Chalcidoidea, Mymaridae).</article-title><source>Entomologicheskoe Obozrenie</source><volume>51</volume>(<issue>4</issue>): <fpage>878</fpage>-<lpage>885</lpage>. <comment>[In Russian]</comment><comment>[English translation: Entomological Review 51: 521–525]</comment></mixed-citation></ref></ref-list></tp:taxon-treatment>
