# Supplementary material for: First record of Eubroncus (Hymenoptera, Mymaridae) from China, with description of three new species
Source: Zookeys. 2014 Apr 8;(399):29–41. doi: 10.3897/zookeys.399.6996 (PMC4023233; doi:10.3897/zookeys.399.6996)
Supplement: XML Treatment for Eubroncus hani [file zookeys.399.6996-treatment2.xml]

<!DOCTYPE tp:taxon-treatment
  PUBLIC "-//TaxonX//DTD Taxonomic Treatment Publishing DTD v0 20100105//EN" "tax-treatment-NSO.dtd">
<tp:taxon-treatment xmlns:tp="http://www.plazi.org/taxpub"><tp:treatment-meta><mixed-citation publication-type="journal"><person-group><name><surname>Jin</surname><given-names>Xiang-Xiang</given-names></name><name><surname>Li</surname><given-names>Cheng-De</given-names></name></person-group><article-title>First record of <italic>Eubroncus</italic> (Hymenoptera, Mymaridae) from China, with description of three new species</article-title><source>Zookeys</source><day>8</day><month>4</month><year>2014</year><volume>2014</volume><issue>399</issue><fpage>29</fpage><lpage>41</lpage><pub-id pub-id-type="doi">10.3897/zookeys.399.6996</pub-id></mixed-citation></tp:treatment-meta><tp:nomenclature><tp:taxon-name>
                        <tp:taxon-name-part taxon-name-part-type="genus">Eubroncus</tp:taxon-name-part>
                        <tp:taxon-name-part taxon-name-part-type="species">hani</tp:taxon-name-part>
                        <object-id xmlns:xlink="http://www.w3.org/1999/xlink" content-type="zoobank" xlink:type="simple">http://zoobank.org/0EE9C19F-A59C-4D9A-A984-F2A09F13A2FA</object-id>
                        <object-id xmlns:xlink="http://www.w3.org/1999/xlink" xlink:type="simple">http://species-id.net/wiki/Eubroncus_hani</object-id>
                    </tp:taxon-name><tp:taxon-authority>Jin &amp; Li</tp:taxon-authority><tp:taxon-status xmlns:xlink="http://www.w3.org/1999/xlink" xlink:type="simple">sp. n.</tp:taxon-status><xref ref-type="fig" rid="F1">Figs 1–9</xref></tp:nomenclature><tp:treatment-sec sec-type="Holotype"><title>Holotype.</title><p>♀ China, Yunnan Province, Lijiang City, Mt. Yulongxueshan, 3000m, 8–9. VII. 2012, Xiang-Xiang Jin, Hui-Lin Han, Hui Geng, Chao Zhang (NEFU), YPT.</p></tp:treatment-sec><tp:treatment-sec sec-type="Paratypes"><title>Paratypes.</title><p>With same data as holotype (3♀♀, NEFU).</p></tp:treatment-sec><tp:treatment-sec sec-type="Diagnosis"><title>Diagnosis.</title><p>Vertex with light reticulation; pronotum with a faint longitudinal carina medially; scutellum with short transverse row of fovea medially; hind wing with a group of notably long setae on disc behind the distal part of marginal vein; petiole with relatively long spine-like projections anterolaterally.</p><p>Description. Female. Body length 1.08–1.15 mm. Head black with ocelli and mandibles brown and eyes pinkish. Antenna dark brown with apical part of radicle brown and scape yellowish-brown. Mesosoma blackish with pronotum dark brown. Wings infuscate with base of forewing dark brown, largely less infuscate behind the marginal vein and apical part of submarginal vein. Legs brown except protibial spur, trochanters, basal three tarsal segments light brown. Metasoma brown with ovipositor light brown.</p><p>Head (<xref ref-type="fig" rid="F1">Fig. 1</xref>) 1.11–1.15× as long as wide. Eye subtriangular, with relatively long setae, each seta longer than the diameter of a facet. Vertex 1.1–1.3× as long as wide, with light reticulate sculpture. Ocelli in an obtuse triangle; mid ocellus oval, MOL 1.2–1.8× as long as OD; post ocellus oval, OCL approximately as long as POD; POL about 4.7–5.1× as long as OOL. Mandibles (<xref ref-type="fig" rid="F1">Fig. 2</xref>) 0.68–0.78× as long as head and 1.0–1.1× as long as vertex in dorsal view. Antenna (<xref ref-type="fig" rid="F1">Fig. 3</xref>) with radicle 0.2–0.4× as long as scape; scape with light reticulate sculpture, 4.0–5.4× as long as wide; pedicel <!--PageBreak-->1.6–2.0× as long as wide, 2.5–2.8× as long as fl<sub>1</sub>; fl<sub>2</sub>–fl<sub>6</sub> each with 2 mps; clava a little shorter than scape, 2.2–2.5× as long as wide, with 6–8 mps.</p><p>Mesosoma (<xref ref-type="fig" rid="F1">Fig. 4</xref>) 1.80–2.07× as long as wide. Pronotum 0.61–0.76× as long as wide, with a faint longitudinal carina medially, each lobe with about 24–33 setae dorsally. Mesoscutum 0.41–0.47× as long as wide, and 0.72–0.83× as long as pronotum. Scutellum 0.83–0.96× as long as mesoscutum, with short transverse row of fovea medially; distance between placoid sensilla 1.4–1.6× as long as their own diameter. Propodeum 0.85–1.00× as long as mesoscutum, 1.0–1.1× as long as scutellum, with light reticulate sculpture, with one pair of tooth-like projections posterolaterally and 2–3 fine setae.</p><!--PageBreak--><p>Forewing (<xref ref-type="fig" rid="F1">Fig. 5</xref>) 3.86–4.10× as long as wide, longest marginal setae about 0.25–0.34× as long as greatest wing width. Beneath or on the submarginal vein with 9–12 setae. Marginal vein with 8–11 setae along anterior margin. Hind wing (<xref ref-type="fig" rid="F1">Fig. 6</xref>) 7.6–8.0× as long as wide, longest marginal setae about 0.86–0.93× as long as greatest wing width, with 1 long seta and 1 short seta on marginal vein, and a group of notably long setae on disc behind the distal part of marginal vein.</p><p>Petiole (<xref ref-type="fig" rid="F1">Fig. 8</xref>) 1.22–1.45× as long as wide, with relatively long spine-like projections anteriolaterally. Gaster oblong, 0.90–1.05× as long as mesosoma; Gt<sub>1</sub> and Gs<sub>1</sub> with numerous prominent and sclerotized carinae; ovipositor (<xref ref-type="fig" rid="F1">Fig. 9</xref>) not or only slightly exserted; about 0.66× as long as mesotibia (<xref ref-type="fig" rid="F1">Fig. 7</xref>).</p><p>Measurements (length/width, mm): head 0.30–0.35/0.26–0.30, scape 0.180–0.220/0.048–0.054, pedicel 0.067–0.072/0.036–0.038, fl<sub>1</sub> 0.024–0.031/0.031–0.036, fl<sub>2</sub> 0.024–0.034/0.038–0.043, fl<sub>3</sub> 0.024–0.031/0.036–0.043, fl<sub>4</sub> 0.024–0.029/0.038–0.048, fl<sub>5</sub> 0.024–0.034/0.036–0.048, fl<sub>6</sub> 0.024–0.036/0.045–0.055, clava 0.192–0.211/0.084–0.091, forewing 1.00–1.20/0.24–0.29, longest marginal setae 0.063–0.082, hind wing 0.94–1.10/0.12–0.14, longest marginal setae 0.102–0.125, ovipositor 0.16–0.17.</p><p>Relative measurements. OD 16–18, OCL 16–18, OOL 16–18, POL 82–84, LOL 36, POD 14–16.</p></tp:treatment-sec><tp:treatment-sec sec-type="Male"><title>Male.</title><p>Unknown.</p></tp:treatment-sec><tp:treatment-sec sec-type="Etymology"><title>Etymology.</title><p>The species is named for Dr. Hui-Lin Han, Northeast Forestry University, China.</p></tp:treatment-sec><tp:treatment-sec><!--Section generated to contain objects referenced in tp:taxon-treatment.--><fig id="F1" position="float" orientation="portrait"><label>Figures 1–9.</label><caption><p><italic><tp:taxon-name>Eubroncus hani</tp:taxon-name></italic> sp. n., holotype female: <bold>1</bold> head, dorsal <bold>2</bold> mandibles <bold>3</bold> antenna <bold>4</bold> mesosoma, dorsal <bold>5</bold> forewing <bold>6</bold> hind wing <bold>7</bold> legs <bold>8</bold> metasoma, dorsal <bold>9</bold> ovipositor. Scale bars = 100 μm.</p></caption><graphic xmlns:xlink="http://www.w3.org/1999/xlink" xlink:href="zookeys-399-029-g001.jpg" position="float" orientation="portrait" xlink:type="simple"/></fig></tp:treatment-sec></tp:taxon-treatment>
