# Supplementary material for: First record of Eubroncus (Hymenoptera, Mymaridae) from China, with description of three new species
Source: Zookeys. 2014 Apr 8;(399):29–41. doi: 10.3897/zookeys.399.6996 (PMC4023233; doi:10.3897/zookeys.399.6996)
Supplement: XML Treatment for Eubroncus tibetanus [file zookeys.399.6996-treatment3.xml]

<!DOCTYPE tp:taxon-treatment
  PUBLIC "-//TaxonX//DTD Taxonomic Treatment Publishing DTD v0 20100105//EN" "tax-treatment-NSO.dtd">
<tp:taxon-treatment xmlns:tp="http://www.plazi.org/taxpub"><tp:treatment-meta><mixed-citation publication-type="journal"><person-group><name><surname>Jin</surname><given-names>Xiang-Xiang</given-names></name><name><surname>Li</surname><given-names>Cheng-De</given-names></name></person-group><article-title>First record of <italic>Eubroncus</italic> (Hymenoptera, Mymaridae) from China, with description of three new species</article-title><source>Zookeys</source><day>8</day><month>4</month><year>2014</year><volume>2014</volume><issue>399</issue><fpage>29</fpage><lpage>41</lpage><pub-id pub-id-type="doi">10.3897/zookeys.399.6996</pub-id></mixed-citation></tp:treatment-meta><tp:nomenclature><tp:taxon-name>
                        <tp:taxon-name-part taxon-name-part-type="genus">Eubroncus</tp:taxon-name-part>
                        <tp:taxon-name-part taxon-name-part-type="species">tibetanus</tp:taxon-name-part>
                        <object-id xmlns:xlink="http://www.w3.org/1999/xlink" content-type="zoobank" xlink:type="simple">http://zoobank.org/CF35CCD0-1196-4672-A46B-7B805D804554</object-id>
                        <object-id xmlns:xlink="http://www.w3.org/1999/xlink" xlink:type="simple">http://species-id.net/wiki/Eubroncus_tibetanus</object-id>
                    </tp:taxon-name><tp:taxon-authority>Jin &amp; Li</tp:taxon-authority><tp:taxon-status xmlns:xlink="http://www.w3.org/1999/xlink" xlink:type="simple">sp. n.</tp:taxon-status><xref ref-type="fig" rid="F2">Figs 10–19</xref></tp:nomenclature><tp:treatment-sec sec-type="Holotype"><title>Holotype.</title><p>♀ China, Xizang (=Tibet), Linzhi County, Pailong Village, 2000m, 22–23.IX.2011, Hui-Lin Han (NEFU), YPT.</p></tp:treatment-sec><tp:treatment-sec sec-type="Paratypes"><title>Paratypes.</title><p>With same data as holotype (4♀♀, NEFU).</p></tp:treatment-sec><tp:treatment-sec sec-type="Diagnosis"><title>Diagnosis.</title><p>Vertex with distinct scale-like sculpture in anterior half, smooth or almost smooth in posterior half; pronotum with a faint longitudinal carina medially; hind wing with a group of notably long setae on disc behind the distal part of marginal vein; petiole with relatively long spine-like projections anterolaterally.</p><p>Description. Female. Body length 1.00–1.32 mm. Head black with ocelli and mandibles brown and eyes pinkish. Antenna dark brown with radicle yellowish-brown. Mesosoma black. Wings infuscate with base of forewing dark brown. Legs brown except protibial spur, trochanters, basal three tarsal segments light brown. Metasoma brown with apex fading to brown to yellow brown.</p><p>Head (<xref ref-type="fig" rid="F2">Fig. 10</xref>) 1.1–1.2× as long as wide. Eye subtriangular, with relatively long setae, each seta distinctly longer than the diameter of a facet. Vertex 1.10–1.25× as <!--PageBreak-->long as wide, its posterior margin 1.6–2.0× as long as anterior margin, with conspicuous scale-like sculpture in anterior half, almost smooth in posterior half. Ocelli in an obtuse triangle; mid ocellus round, MOL approximately twice as long as OD; post ocellus oval, OCL about as long as POD; POL about 3.8–4.0× as long as OOL. Mandibles (<xref ref-type="fig" rid="F2">Fig. 11</xref>) 0.7× as long as head and 1.0–1.1× as long as vertex in dorsal view. Antenna (<xref ref-type="fig" rid="F2">Fig. 12</xref>) with radicle 0.25–0.30× as long as scape; scape 3.8–4.7× as long as wide; pedicel 1.6–1.8× as long as wide, 2.5–3.0× as long as fl<sub>1</sub>; fl<sub>2</sub>–fl<sub>6</sub> each with 2 mps; clava slightly shorter than scape, 2.00–2.35× as long as wide, with 7 mps.</p><p>Mesosoma (<xref ref-type="fig" rid="F2">Fig. 13</xref>) in dorsal view 1.6–1.8× as long as wide. Pronotum 0.6–0.8× as long as wide, with a faint longitudinal carina medially, each lobe with about 29–33 setae dorsally. Mesoscutum 0.7–0.8× as long as pronotum. Scutellum about as long as <!--PageBreak-->mesoscutum, with transverse row of fovea extending to lateral margins; distance between placoid sensilla about 1.6–2.2× as long as their own diameter. Propodeum with strong reticulate sculpture medially, less conspicuous laterally, about as long as mesoscutum, with one pair of tooth-like projections posterolaterally and 2–3 fine setae.</p><p>Forewing (<xref ref-type="fig" rid="F2">Fig. 14</xref>) 4.0–4.2× as long as wide, longest marginal setae about 0.20–0.25× as long as greatest wing width. Beneath or on the submarginal vein with 8–13 setae. Marginal vein with 8–10 setae along anterior margin. Hind wing (<xref ref-type="fig" rid="F2">Fig. 15</xref>) 7.2–7.6× as long as wide, longest marginal setae about as long as greatest wing width, with 1 long seta and 1 short seta on marginal vein, and a group of notably long setae on disc behind the distal part of marginal vein.</p><p>Petiole (<xref ref-type="fig" rid="F2">Fig. 19</xref>) about 1.5× as long as wide, with relatively long spine-like projections anterolaterally. Gaster oblong, 0.86–1.05× as long as mesosoma; Gt<sub>1</sub> and Gs<sub>1</sub> with numerous prominent and sclerotized carinae. Ovipositor not or only slightly exserted, about 0.68× as long as mesotibia (<xref ref-type="fig" rid="F2">Fig. 17</xref>).</p><p>Measurements (length/width, mm): head 0.35–0.39/0.30–0.32, scape 0.192–0.214/0.043–0.058, pedicel 0.060–0.070/0.036–0.043, fl<sub>1</sub> 0.024–0.026/0.034–0.043, fl<sub>2</sub> 0.024–0.034/0.036–0.048, fl<sub>3</sub> 0.024–0.034/0.041–0.053, fl<sub>4</sub> 0.022–0.031/0.041–0.050, fl<sub>5</sub> 0.022–0.036/0.041–0.050, fl<sub>6</sub> 0.024–0.036/0.048–0.055, clava 0.192–0.197/0.079–0.094, forewing 0.98–1.00/0.23–0.25, longest marginal setae 0.049–0.061, hind wing 0.90–0.95/0.12–0.14, longest marginal setae 0.122–0.129, ovipositor 0.15.</p><p>Relative measurements. OD 16, OCL 15–18, OOL 20, POL 80, LOL 32–36, POD 16.</p><p>Male. Unknown.</p></tp:treatment-sec><tp:treatment-sec sec-type="Etymology"><title>Etymology.</title><p>The specific name is derived from the name of the collection locality of the type species.</p></tp:treatment-sec><tp:treatment-sec><!--Section generated to contain objects referenced in tp:taxon-treatment.--><fig id="F2" position="float" orientation="portrait"><label>Figures 10–19.</label><caption><p><italic><tp:taxon-name>Eubroncus tibetanus</tp:taxon-name></italic> sp. n., holotype female: <bold>10</bold> head, dorsal <bold>11</bold> mandibles <bold>12</bold> antenna <bold>13</bold> mesosoma, dorsal <bold>14</bold> forewing <bold>15</bold> hind wing <bold>16</bold> fore leg <bold>17</bold> middle leg <bold>18</bold> hind leg <bold>19</bold> metasoma, dorsal. Scale bars = 100 μm.</p></caption><graphic xmlns:xlink="http://www.w3.org/1999/xlink" xlink:href="zookeys-399-029-g002.jpg" position="float" orientation="portrait" xlink:type="simple"/></fig></tp:treatment-sec></tp:taxon-treatment>
