# Supplementary material for: First record of Eubroncus (Hymenoptera, Mymaridae) from China, with description of three new species
Source: Zookeys. 2014 Apr 8;(399):29–41. doi: 10.3897/zookeys.399.6996 (PMC4023233; doi:10.3897/zookeys.399.6996)
Supplement: XML Treatment for Eubroncus vertexus [file zookeys.399.6996-treatment4.xml]

<!DOCTYPE tp:taxon-treatment
  PUBLIC "-//TaxonX//DTD Taxonomic Treatment Publishing DTD v0 20100105//EN" "tax-treatment-NSO.dtd">
<tp:taxon-treatment xmlns:tp="http://www.plazi.org/taxpub"><tp:treatment-meta><mixed-citation publication-type="journal"><person-group><name><surname>Jin</surname><given-names>Xiang-Xiang</given-names></name><name><surname>Li</surname><given-names>Cheng-De</given-names></name></person-group><article-title>First record of <italic>Eubroncus</italic> (Hymenoptera, Mymaridae) from China, with description of three new species</article-title><source>Zookeys</source><day>8</day><month>4</month><year>2014</year><volume>2014</volume><issue>399</issue><fpage>29</fpage><lpage>41</lpage><pub-id pub-id-type="doi">10.3897/zookeys.399.6996</pub-id></mixed-citation></tp:treatment-meta><tp:nomenclature><tp:taxon-name>
                        <tp:taxon-name-part taxon-name-part-type="genus">Eubroncus</tp:taxon-name-part>
                        <tp:taxon-name-part taxon-name-part-type="species">vertexus</tp:taxon-name-part>
                        <object-id xmlns:xlink="http://www.w3.org/1999/xlink" content-type="zoobank" xlink:type="simple">http://zoobank.org/795F2E2F-1D12-4B09-BBD4-4E4697E0235F</object-id>
                        <object-id xmlns:xlink="http://www.w3.org/1999/xlink" xlink:type="simple">http://species-id.net/wiki/Eubroncus_vertexus</object-id>
                    </tp:taxon-name><tp:taxon-authority>Jin &amp; Li</tp:taxon-authority><tp:taxon-status xmlns:xlink="http://www.w3.org/1999/xlink" xlink:type="simple">sp. n.</tp:taxon-status><xref ref-type="fig" rid="F3">Figs 20</xref><xref ref-type="fig" rid="F4">–31</xref></tp:nomenclature><tp:treatment-sec sec-type="Holotype"><title>Holotype.</title><p>♀ China, Yunnan Province, Baoshan City, Tengchong County, Laifengshan National Forest Park, 16–19.VII. 2012, Xiang-Xiang Jin, Hui-Lin Han, Hui Geng, Chao Zhang (NEFU), YPT.</p></tp:treatment-sec><tp:treatment-sec sec-type="Paratypes"><title>Paratypes.</title><p><bold>CHINA. Yunnan Province.</bold> Longchuan County, Zhangfeng Town, 26–27.IV.2013, Xiang-Xiang Jin, Hui-Lin Han, Guo-Hao Zu, Chao Zhang (3♀♀, NEFU), YPT; Lincang City, Yongde County, Yongkang Town, 23–24. IV.2013, Xiang-Xiang Jin, Hui-Lin Han, Guo-Hao Zu, Chao Zhang (1♀, 2♂♂, NEFU), YPT.</p></tp:treatment-sec><tp:treatment-sec sec-type="Diagnosis"><title>Diagnosis.</title><p>Vertex entirely covered with conspicuous scale-like sculpture; pronotum with a faint longitudinal carina medially; propodeum with strong reticulate sculpture medially, less conspicuous laterally; hind wing with 3–6 long setae and 1 short <!--PageBreak-->seta on marginal vein, disc uniformly setose; petiole with relatively short spine-like projections anterolaterally; ovipositor 0.87–0.90× as long as mesotibia.</p><p>Description. Female. Body length 0.9–1.1 mm. Head black with ocelli and mandibles brown and eyes pinkish. Antenna dark brown with radicle yellowish-brown. Mesosoma black with pronotum dark brown. Wings infuscate, with base of forewing under the venation dark brown, and two transparent spots, one on the behind the api<!--PageBreak--><!--PageBreak-->cal part of submarginal vein and the other on base of marginal vein. Legs brown except protibial spur, trochanters, basal three tarsal segments light brown. Metasoma brown with ovipositor light brown.</p><p>Head (<xref ref-type="fig" rid="F3">Fig. 20</xref>) 1.1× as long as wide. Eye subtriangular, 1.8–2.0× as long as wide, finely setose, each seta about as long as the diameter of a facet. Vertex about as long as wide, with conspicuous scale-like sculpture entirely, its posterior margin 1.6–1.7× as long as anterior margin. Ocelli in an obtuse triangle; mid ocellus oval, MOL shorter than OD; post ocellus oval, OCL approximately a little shorter than POD; POL about 3.4–4.0× as long as OOL. Mandible (<xref ref-type="fig" rid="F3">Fig. 21</xref>) 0.6× as long as head and 0.8× as long as vertex in dorsal view. Antenna (<xref ref-type="fig" rid="F3">Fig. 22</xref>) with radicle 0.15–0.25× as long as scape; scape 4.5–5.3× as long as wide; pedicel 1.4–1.7× as long as wide, and 2.4–2.7× as long as fl<sub>1</sub>; fl<sub>2</sub>–fl<sub>6</sub> each with 2 mps; clava shorter than scape, 2.4–2.7× as long as wide, with 8 mps.</p><p>Mesosoma (<xref ref-type="fig" rid="F3">Fig. 23</xref>) 1.5–2.0× as long as wide. Pronotum (<xref ref-type="fig" rid="F3">Fig. 20</xref>) 0.5× as long as wide, with a faint longitudinal carina medially, each lobe with about 18–22 setae dorsally. Propleuron with reticulate sculpture. Prepectus with strong reticulate sculpture. Mesoscutum 0.8× as long as pronotum. Scutellum about 1.0–1.1× as long as mesoscutum, with short transverse row of fovea medially, distance between placoid sensilla 1.6× as long as their own diameter. Propodeum 0.83–0.97× as long as mesoscutum, and 0.86–0.93× as long as scutellum, with strong reticulate sculpture medially, less conspicuous laterally, with one pair of tooth-like projections posterolaterally and 2–4 fine setae.</p><p>Forewing (<xref ref-type="fig" rid="F3">Fig. 24</xref>) 3.55–3.85× as long as wide, longest marginal setae about 0.25× as long as greatest wing width. Beneath or on the submarginal vein with 6–8 setae. Marginal vein with 6–8 setae along anterior margin. Hind wing (<xref ref-type="fig" rid="F3">Fig. 25</xref>) 7.5–8.4× as long as wide, longest marginal setae about 0.8–1.2× as long as greatest wing width, with 3–6 long setae and 1 short seta on marginal vein; disc uniformly setose, without a group of long setae behind the distal part of marginal vein.</p><p>Petiole (<xref ref-type="fig" rid="F3">Fig. 27</xref>) 1.25–1.45× as long as wide, with relatively short spine-like projections anterolaterally. Gaster oblong, 0.86–1.05× as long as mesosoma; Gt<sub>1</sub> and Gs<sub>1</sub> with numerous prominent and sclerotized carinae. Ovipositor not or only slightly exserted; 0.87–0.90× as long as mesotibia (<xref ref-type="fig" rid="F3">Fig. 26</xref>).</p><p>Measurements (length/width, mm): head 0.20–0.30/0.20–0.26, scape 0.173–0.228/0.038–0.055, pedicel 0.046–0.060/0.034–0.036, fl<sub>1</sub> 0.022–0.034/0.024–0.036, fl<sub>2</sub> 0.022–0.034/0.034–0.043, fl<sub>3</sub> 0.019–0.034/0.036–0.043, fl<sub>4</sub> 0.019–0.024/0.038–0.043, fl<sub>5</sub> 0.019–0.024/0.038–0.046, fl<sub>6</sub> 0.019–0.026/0.038–0.048, clava 0.156–0.206/0.050–0.091, forewing 0.98–1.00/0.19–0.26, longest marginal setae 0.055–0.063, hind wing 0.67–0.93/0.12–0.14, longest marginal setae 0.087–0.098, ovipositor 0.14–0.19.</p><p>Relative measurements. OD 12–18, OCL 6–10, OOL 16–20, POL 64–74, LOL 28–30, POD 14–18.</p><p>Male. Body length 1.1 mm. Similar to female except for normal sexually dimorphic characters and the following. Head (<xref ref-type="fig" rid="F4">Fig. 28</xref>) about 0.91× as long as wide. POL about 5.4× as long as OOL. Antenna (<xref ref-type="fig" rid="F4">Fig. 29</xref>) with all the flagellar segments longer than wide, each with several mps. Distance between placoid sensilla 2.0–2.4× as long <!--PageBreak-->as their own diameter. Forewing (<xref ref-type="fig" rid="F4">Fig. 30</xref>) relatively wider than in female, 3.29–3.31× as long as wide. Hind wing (<xref ref-type="fig" rid="F4">Fig. 30</xref>) 7.60–7.68× as long as wide. Genitalia (<xref ref-type="fig" rid="F4">Fig. 31</xref>) simple, phallobase without parameres.</p><p>Measurements (length/width, mm): head 0.30/0.33, scape 0.228–0.235/0.048–0.058, pedicel 0.046–0.060/0.034–0.036, fl<sub>1</sub> 0.070–0.084/0.036–0.041, fl<sub>2</sub> 0.077–0.084/0.036–0.041, fl<sub>3</sub> 0.082–0.084/0.036–0.041, fl<sub>4</sub> 0.079–0.082/0.036–0.041, fl<sub>5</sub> 0.079–0.084/0.036–0.041, fl<sub>6</sub> 0.082–0.084/0.036–0.041, fl<sub>7</sub> 0.084–0.086/0.036–0.041, fl<sub>8</sub> 0.084/0.036–0.041, fl<sub>9</sub> 0.086/0.036–0.041, fl<sub>10</sub> 0.089–0.094/0.036–0.041, fl<sub>11</sub> 0.089–0.096/0.036–0.041, forewing 1.22–1.24/0.37–0.38, hind wing 1.10–1.17/0.14–0.15, genitalia 0.12–0.14.</p><p>Relative measurements. OD 24, OCL 6, OOL 14, POL 76, LOL 30, POD 26.</p></tp:treatment-sec><tp:treatment-sec sec-type="Etymology"><title>Etymology.</title><p>The specific name refers to the vertex entirely covered with conspicuous scale-like sculpture.</p></tp:treatment-sec><tp:treatment-sec><!--Section generated to contain objects referenced in tp:taxon-treatment.--><fig id="F3" position="float" orientation="portrait"><label>Figures 20–27.</label><caption><p><italic><tp:taxon-name>Eubroncus vertexus</tp:taxon-name></italic> sp. n., holotype female: <bold>20</bold> head and pronotum, dorsal <bold>21</bold> mandibles <bold>22</bold> antenna <bold>23</bold> mesosoma (except pronotum) <bold>24</bold> forewing <bold>25</bold> hind wing <bold>26</bold> legs Paratype female: <bold>27</bold> metasoma. Scale bars = 100 μm.</p></caption><graphic xmlns:xlink="http://www.w3.org/1999/xlink" xlink:href="zookeys-399-029-g003.jpg" position="float" orientation="portrait" xlink:type="simple"/></fig><fig id="F4" position="float" orientation="portrait"><label>Figures 28–31.</label><caption><p><italic><tp:taxon-name>Eubroncus vertexus</tp:taxon-name></italic> sp. n., paratype male: <bold>28</bold> head, dorsal <bold>29</bold> antenna <bold>30</bold> wings <bold>31</bold> genitalia. Scale bars = 100 μm.</p></caption><graphic xmlns:xlink="http://www.w3.org/1999/xlink" xlink:href="zookeys-399-029-g004.jpg" position="float" orientation="portrait" xlink:type="simple"/></fig></tp:treatment-sec></tp:taxon-treatment>
